# Supplementary material for: Efficient Lung Cancer Molecular Diagnostics by Combining Next Generation Sequencing with Reflex Idylla Genefusion Assay Testing
Source: Genes (Basel). 2023 Jul 28;14(8):1551. doi: 10.3390/genes14081551 (PMC10454377; doi:10.3390/genes14081551)
Supplement: Supplementary file 1 [file genes-14-01551-s001.zip]

Archive with 2 entries (2 files):
- genes-2519993-supplementary-Figure S1.pdf
- genes-2519993-supplementary-Table S1.xlsx
