# Supplementary material for: Efficient Lung Cancer Molecular Diagnostics by Combining Next Generation Sequencing with Reflex Idylla Genefusion Assay Testing
Source: Genes (Basel). 2023 Jul 28;14(8):1551. doi: 10.3390/genes14081551 (PMC10454377; doi:10.3390/genes14081551)
Supplement: Supplementary file 1 [file genes-14-01551-s001.zip › genes-2519993-supplementary-Table S1.xlsx]

## Sheet: Sheet1
Sample ID	Cancer type	Sample Type	Slices Used	Tumor cellularity	Specimen size (mm2)	Reference Method	Detected Fusion Variant	Idylla Specific fusion	Gene Expression Imbalance
DGZ1	Metastatic lung adenocarcinoma, lymph node	FFPE Excision Biopsy	1	0.7	100	FISH	ALK rearrangement positive 41%	ALK Fusion detected	ALK Detected
DGZ2	Metastatic Lung adenocarcinoma, lymph node	FFPE FNA	3	0.7	<25	FISH	ALK rearrangement positive 73%	ALK Fusion detected	ALK Detected
DGZ3	Metastatic Lung adenocarcinoma, lymph node	FFPE FNA	1	0.25	25-50	NGS (OFA RNA)	EML4 (13)-ALK (20)	ALK Fusion detected	ALK Detected
DGZ4	Lung adenocarcinoma	FFPE Biopsy	1	0.15	25-50	NGS (OFA RNA)	EML4 (13)-ALK (20)	ALK Fusion detected	ALK Detected
DGZ5	Lung adenocarcinoma	FFPE Biopsy	3	0.2	<25	NGS (OFA RNA)	EML4 (13)-ALK (20)	ALK Fusion detected	ALK Detected
DGZ6	Lung adenocarcinoma	FFPE Bronchial brushing	3	0.8	<25	FISH	ALK rearrangement positive 34%	ALK Fusion detected	Not Detected
DGZ7	Metastatic lung adenocarcinoma, pleural fluid	FFPE FNA	2	0.8	<25	FISH	ALK rearrangement positive 42%	ALK Fusion detected	Not Detected
DGZ8	Lung adenocarcinoma	FFPE Biopsy	2	0.2	<25	FISH	ALK rearrangement positive 15%, 3' isolated signals	Not detected	Indeterminate
DGZ9	Lung Adenocarcinoma	FFPE Biopsy	1	0.7	50	FISH	ALK rearrangement positive 45%	ALK Fusion detected	ALK Detected
DGZ10	Lung adenocarcinoma	FFPE Biopsy	2	0.7	<25	FISH	ALK rearrangement positive >15%	ALK Fusion detected	ALK Detected
DGZ11	Lung Adenocarcinoma	FFPE Resection	1	0.6	100	FISH	ALK rearrangement positive 55%	ALK Fusion detected	ALK Detected
DGZ12	Lung adenocarcinoma	FFPE FNA	3	0.8	>25	FISH	ALK rearrangement positive 79%	ALK Fusion detected	ALK Detected
DGZ13	Metastatic Lung adenocarcinoma, brain	FFPE Resection	1	0.8	100	FISH/IHC/NGS (OFA RNA)	FISH: ALK rearrangement negative, but with 8% positive signal; IHC: negative; NGS: negative	Not detected	Not Detected
DGZ14	Metastatic Lung adenocarcinoma, bone	FFPE Biopsy	2	0.05	50	FISH/IHC/NGS (OFA RNA)	FISH: ALK rearrangement negative, but with 6.25% positive signal; IHC: positive; NGS: positive EML4 (13)-ALK (20)	ALK Fusion detected	Not Detected
DGZ15	Metastatic Lung Adenocarcinoma, lymph node	FFPE FNA	3	0.7	<25	FISH	ROS1 positive 29.25%	ROS1 Fusion detected	Not Detected
DGZ16	Metastatic Lung adenocarcinoma, lymph node	FFPE Biopsy	3	0.8	<25	FISH	ROS1 Fusion positive 53.5%	ROS1 Fusion detected	Not Detected
DGZ17	Soft tissue inflammatory myofibroblastic tumor	FFPE Resection	1	0.4	100	FoundationOne NGS	ROS1-TFG	Not detected	ROS1 Detected
DGZ18	Lung adenocarcinoma	FFPE Biopsy	3	0.5	<25	FISH	ROS1 rearrangement positive 100%	ROS1 Fusion detected	ROS1 Detected
DGZ19	Metastatic carcinoma, lymph node	FFPE Pleural fluid	5	0.8	<25	FISH	ROS1 rearrangement positive 86%, 3' isolated signals	Not detected	Not Detected
DGZ20	Lung adenocarcinoma	FFPE FNA	1	40-50%	75-100	NGS	KIF5B-RET	RET Fusion detected	RET Detected
DGZ21	Lung adenocarcinoma	FFPE Resection	2	0.9	20-25	FoundationOne NGS	KIF5B-RET	RET Fusion detected	RET Detected
DGZ22	Metastatic Lung Adenocarcinoma, lymph node	FFPE FNA	1	0.2	25-50	NGS (OFA DNA)	MET c.3082+3A>T	MET Exon14 Skipping detected	NA
DGZ23	Malignant epithelioid/spindle cell neoplasm, diaphragm implant	FFPE Resection	1	0.95	100	NGS (OFA DNA)	MET c.3082G>C	MET Exon14 Skipping detected	NA
DGZ24	Lung Adenocarcinoma	FFPE Biopsy	3	0.5	<25	Mayo LUNGP NGS	MET c.2942-20-2942-9 del	MET Exon14 Skipping detected	NA
DGZ25	Lung adenocarcinoma	FFPE FNA	3	0.7	<25	Mayo LUNGP NGS	MET c.3082G>C	MET Exon14 Skipping detected	NA
DGZ26	Lung adenocarcinoma	FFPE Resection	1	0.7	100	Mayo LUNGP NGS	MET c.2942-29A>G	MET Exon14 Skipping detected	NA
DGZ27	Lung Adenocarcinoma	FFPE Biopsy	3	0.2	<25	NGS (OFA DNA)	MET c.3082G>C, 13%	MET Exon14 Skipping detected	NA
DGZ28	Ovary serous carcinoma	FFPE Resection	1	>70%	50-100	FoundationOne NGS	No ALK, ROS1, RET fusion found, no Met exon14 skipping found	Not Detected	Not Detected
DGZ29	Papillary Thyroid Cancer	FFPE Resection	1	>70%	100	NGS (OFA RNA)	No ALK, ROS1, RET fusion found, no Met exon14 skipping found	Not Detected	Not Detected
DGZ30	Papillary Thyroid Cancer	FFPE Resection	1	>70%	50-100	NGS (OFA RNA)	No ALK, ROS1, RET fusion found, no Met exon14 skipping found	Not Detected	Not Detected
DGZ31	Papillary Thyroid Cancer	FFPE Resection	1	>70%	50-100	NGS (OFA RNA)	No ALK, ROS1, RET fusion found, no Met exon14 skipping found	Not Detected	Not Detected
DGZ32	Papillary Thyroid Cancer	FFPE Resection	1	>70%	100	NGS (OFA RNA)	No ALK, ROS1, RET fusion found, no Met exon14 skipping found	Not Detected	Not Detected
DGZ33	Papillary Thyroid Cancer	FFPE Resection	1	>70%	100	NGS (OFA RNA)	No ALK, ROS1, RET fusion found, no Met exon14 skipping found	Not Detected	Not Detected
DGZ34	Papillary Thyroid Cancer	FFPE Resection	1	>70%	50-100	NGS (OFA RNA)	No ALK, ROS1, RET fusion found, no Met exon14 skipping found	Not Detected	Not Detected
